# Supplementary material for: Intergenerational effects of child maltreatment on adolescents’ anxiety and depression in Ethiopia: the important mediating and moderating roles of current psychological distress
Source: BMC Psychiatry. 2024 Feb 15;24:126. doi: 10.1186/s12888-024-05586-6 (PMC10870629; doi:10.1186/s12888-024-05586-6)
Supplement: Supplementary file 1 — Additional file 1. [file 12888_2024_5586_MOESM1_ESM.zip]

Archive with 2 entries (2 files):
- Supplementary/Additional filde_amended_without track changer.docx
- Supplementary/Additional file 1.docx
